# Supplementary material for: CAR-NK Cells: A Chimeric Hope or a Promising Therapy?
Source: Cancers (Basel). 2022 Aug 8;14(15):3839. doi: 10.3390/cancers14153839 (PMC9367380; doi:10.3390/cancers14153839)
Supplement: Supplementary file 1 [file cancers-14-03839-s001.zip]

Archive with 1 entries (1 files):
- cancers-1823101-supplementary.pdf
